# Supplementary material for: miR-124 as a Liquid Biopsy Prognostic Biomarker in Small Extracellular Vesicles from NSCLC Patients
Source: Int J Mol Sci. 2023 Jul 14;24(14):11464. doi: 10.3390/ijms241411464 (PMC10380700; doi:10.3390/ijms241411464)
Supplement: Supplementary file 1 [file ijms-24-11464-s001.zip]

Archive with 3 entries (3 files):
- Sanchez_miR-124_Supplementary_IJMS.pdf
- SuppFig1.pdf
- Supplementary Tables_2452342.xlsx
