# Supplementary material for: miR-124 as a Liquid Biopsy Prognostic Biomarker in Small Extracellular Vesicles from NSCLC Patients
Source: Int J Mol Sci. 2023 Jul 14;24(14):11464. doi: 10.3390/ijms241411464 (PMC10380700; doi:10.3390/ijms241411464)
Supplement: Supplementary file 1 [file ijms-24-11464-s001.zip › Supplementary Tables_2452342.xlsx]

## Sheet: Supplementary Table S1
Supplementary Table S1. Clinicopathological data and miRNAs levels in 16 Early-Stage NSCLC patients. T, tumor; NT, Non-Tumor; Cir, Circulating, ND, not determined
Patient	Sex	Age	Histology	Stage	Relapse	PFS	Status	OS	miR-7 levels			miR-148 levels			miR-10a levels			miR-335 levels			miR-124 levels			miR-9 levels			miR-132 levels
									T	NT	CIR	T	NT	CIR	T	NT	CIR	T	NT	CIR	T	NT	CIR	T	NT	CIR	T	NT	CIR
E1A	Male	77	Epidermoid	IA	No	60	Exitus	63	0.00127771	ND	ND	1.38665	ND	0.0308395	0.177947	ND	ND	0.039974	ND	ND	0.00279931	ND	ND	0.00141873	ND	ND	0.122097	ND	0.0038074
E2A	Male	65	Adenocarcinoma	IIB	Yes	18	Exitus	40	0.000286273	2.45655e-05	0.000175356	2.75616	0.59656	0.0121965	0.0925868	0.19789	6.36776e-06	0.100236	0.0585046	0.000533026	5.18251e-05	0.000823823	0.0125297	0.00485204	9.87383e-05	ND	0.0392961	0.104499	0.000690176
E3A	Female	62	Adenocarcinoma	IB	Yes	13	Exitus	39	0.000256544	ND	0.000107402	0.638694	ND	0.0282318	0.149963	ND	0.00489271	0.0308991	ND	ND	ND	ND	0.00489271	0.00415657	ND	0.0162058	0.0753354	ND	0.000239896
E4A	Male	57	Adenocarcinoma	IIB	Yes	9	Exitus	15	0.0011	0.000564548	ND	0.5346	2.89001	ND	0.1354	0.126415	ND	0.0388	0.111552	ND	0.0004	ND	ND	0.0002	0.368964	ND	0.1518	ND	ND
E5A	Male	68	Epidermoid	IB	No	60	Alive	99	0.00109069	ND	6.68687e-06	3.53354	ND	0.00789534	0.185793	ND	9.23293e-06	0.0342086	ND	0.0544449	0.000472801	ND	0.00795374	0.00820642	ND	7.1443e-05	0.330343	ND	0.000229959
E6A	Male	43	Adenocarcinoma	IA	Yes	9	Alive	102	0.000590179	ND	4.1292e-05	0.638694	ND	0.00394769	0.0199208	ND	0.00157772	0.00859837	ND	ND	0.00425355	ND	ND	0.0364805	ND	1.71821e-05	0.0828985	ND	0.0011891
E7A	Male	63	Adenocarcinoma	IA	No	60	Alive	102	0.000146111	5.216e-05	ND	1.44836	0.194336	0.0100157	0.185793	0.112691	4.32351e-05	0.0645644	0.0449656	0.00270939	2.10224e-05	6.38317e-05	ND	0.000180687	2.30454e-06	ND	0.195627	0.0218121	5.6833e-05
E8A	Female	66	Adenocarcinoma	IB	Yes	15	Exitus	37	0.000349107	ND	7.76448e-05	1.32095	ND	0.00208808	0.101079	ND	0.00877206	0.0164396	ND	ND	0.00030622	ND	ND	0.000611319	ND	ND	0.0637319	ND	ND
E9A	Female	79	Adenocarcinoma	IA	No	60	Exitus	79	2.77369e-05	ND	4.80559e-06	0.531031	ND	0.0267667	0.135588	ND	0.00016365	0.0293738	ND	0.00143035	0.000678771	ND	1.68601e-06	3.36204e-05	ND	ND	0.169951	ND	0.00205898
E10A	Female	67	Adenocarcinoma	IA	No	60	Alive	102	0.00211417	ND	ND	0.301931	ND	0.0125588	0.213699	ND	0.000279168	0.0830274	ND	ND	ND	ND	ND	0.0614039	ND	ND	0.116681	ND	0.000316149
E11A	Male	61	Epidermoid	IIB	No	60	Alive	98	0.00188553	0.000306468	ND	1.82666	0.69567	ND	0.327199	0.150631	ND	0.137456	0.145399	ND	1.26766e-05	ND	ND	0.054253	0.000114438	ND	0.0637319	0.0909694	ND
E12A	Male	52	Adenocarcinoma	IIB	No	60	Alive	99	2.47139e-05	ND	ND	0.721993	ND	0.000383051	0.558425	ND	0.000244542	0.178751	ND	ND	6.38317e-05	ND	0.000254633	2.93982e-05	ND	ND	0.330343	ND	0.00043702
E13A	Male	57	Adenocarcinoma	IIA	Yes	45	Exitus	65	3.76579e-05	4.2097e-06	0.000182789	5.04076	0.219309	0.0139441	0.254736	0.104398	0.000713116	0.0544449	0.0484384	0.00048112	1.51439e-05	ND	0.0185767	0.000408796	7.69741e-06	0.00160914	0.136279	0.0361293	6.06965e-05
E14A	Male	76	Adenocarcinoma	IA	No	60	Alive	99	0.000660164	ND	3.53115e-05	9.30587	ND	0.00288812	0.461427	ND	ND	0.0915369	ND	ND	0.00139925	ND	3.43129e-05	0.00961016	ND	ND	0.364851	ND	0.0030538
E15A	Male	39	Adenocarcinoma	IA	No	60	Alive	102	2.77369e-05	ND	0.000105416	0.629976	ND	0.00127994	0.0557457	ND	0.000281691	0.067235	ND	1.03272e-05	3.68359e-05	ND	0.000151575	0.000163443	ND	3.27384e-06	0.055985	ND	0.000588287
E16A	Male	60	Adenocarcinoma	IA	No	60	Alive	98	0.00128035	0.000439516	ND	1.00222	0.749827	ND	0.628637	0.319007	ND	0.00441617	0.132996	ND	ND	ND	ND	ND	0.000636549	ND	0.114315	0.0970236	ND

## Sheet: Supplementary Table S2
Supplementary Table S2. Clinicopathological data and miRNAs levels in 21 Early-Stage NSCLC patients. ND, not determined
Patient	Sex	Age	Histology	Stage	Relapse	PFS	Status	OS	miR-124	miR-132
E1B	F	71.6333	Adenocarcinoma	IA	No	72.4	Alive	72.4	ND	0.0739161
E2B	F	50.1944	Adenocarcinoma	IB	Yes	44.5667	Exitus	58.2333	0.0187622	ND
E3B	M	60.0889	Epidermoid	IB	No	71.1667	Alive	71.1667	0.0186436	0.0493364
E4B	M	81.8722	Adenocarcinoma	IB	Yes	18.1333	Exitus	51.1333	ND	0.0339482
E5B	F	43.5361	Adenocarcinoma	IIA	No	68.6	Alive	68.6	0.0878363	0.356779
E6B	F	59.1028	Adenocarcinoma	IIB	No	68.6667	Alive	68.6667	0.0492263	ND
E7B	M	73.8861	Mixed	IA	No	66.9667	Alive	66.9667	0.0444877	0.026744
E8B	M	72.6333	Adenocarcinoma	IA	No	64.8	Alive	64.8	0.0547702	0.264491
E9B	F	73.7389	Adenocarcinoma	IA	No	64.1	Alive	64.1	ND	0.392406
E10B	M	65.8444	Epidermoid	IIB	Yes	27.0667	Alive	63.8667	ND	0.0945308
E11B	M	57.4083	Adenocarcinoma	IA	Yes	20.1333	Exitus	61.4	0.0604496	0.177179
E12B	M	65.0278	Adenocarcinoma	IA	No	62.7667	Alive	62.7667	ND	0.712614
E13B	F	68.175	Adenocarcinoma	IIB	Yes	19.2	Alive	58.0333	ND	0.113775
E14B	M	67.05	Epidermoid	IA	No	56.9333	Alive	56.9333	ND	0.0630645
E15B	F	71.325	Adenocarcinoma	IB	No	53.9667	Alive	53.9667	ND	0.132549
E16B	M	80.1111	Adenocarcinoma	IA	No	62.6333	Exitus	62.6333	ND	ND
E17B	F	55.7	Adenocarcinoma	IA	No	11.1333	Alive	11.1333	ND	0.458347
E18B	F	57.7694	Adenocarcinoma	IIA	No	36.4333	Alive	36.4333	ND	0.0536224
E19B	M	66.15	Epidermoid	IIB	No	32.2	Alive	32.2	ND	ND
E20B	F	69.3222	Adenocarcinoma	IIB	No	30.1667	Alive	30.1667	ND	0.189876
E21B	F	73.4611	Adenocarcinoma	IA	No	25.4333	Alive	25.4333	ND	0.0487378

## Sheet: Supplementary Table S3
Supplementary Table S3. Clinicopathological data and miRNAs levels in 51 Early-Stage NSCLC patients. ND, not determined
Patient	Sex	Age	Histology	Stage	Relapse	PFS	Status	OS	miARNs levels
									miR-124	miR-132
A1	Male	69	Epidermoid	IV	Exitus	2	Exitus	2	0.0032	1.0175
A2	Female	61	Adenocarcinoma	IV	Yes	14	NA	14	0.0063	0.3281
A3	Male	69	Adenocarcinoma	IV	Yes	16	Exitus	16	0.0675	0.5422
A4	Male	64	Adenocarcinoma	IV	Yes	4	Exitus	4	0.0029	0.8544
A5	Female	55	Adenocarcinoma	IV	Yes	17	Exitus	17	0.1921	0.3057
A6	Male	58	Adenocarcinoma	IIIB	Exitus	4	Exitus	4	0.3501	0.5112
A7	Male	59	ND	IIIB	Exitus	0	Exitus	0	0.1438	1.6667
A8	Male	71	Epidermoid	IIIB	Exitus	5	Exitus	5	0.0816	0.3294
A9	Male	62	Epidermoid	IIIB	Exitus	15	Exitus	15	0.0377	0.1758
A10	Male	79	Epidermoid	IIIC	Yes	30	Alive	30	0.006	1.8661
A11	Male	82	Large cell	ND	No	26	Alive	26	0.001	0.8586
A12	Male	78	Adenocarcinoma	IV	Yes	25	Alive	25	0.079	0.2965
A13	Female	52	Adenocarcinoma	IIIB	Yes	26	Alive	26	0.0108	0.5816
A14	Male	65	Adenocarcinoma	IIIA	No	25	Alive	25	0.0174	0.3972
A15	Female	54	Epidermoid	IIIA	Yes	24	Exitus	24	0.159	0.507
A16	Female	71	Adenocarcinoma	IV	Yes	21	Exitus	21	0.0049	0.429
A17	Female	75	Adenocarcinoma	IIIB	No	25	Alive	25	0.0841	0.6607
A18	Male	58	ND	IV	Yes	6	Exitus	6	0.5897	0.3349
A19	Male	70	Adenocarcinoma	IIIA	No	25	Alive	25	0.0011	0.2743
A20	Male	47	ND	ND	Exitus	4	Exitus	4	0.0194	0.6916
A21	Female	49	Adenocarcinoma	IV	Yes	11	Exitus	11	0.0192	0.4675
A22	Male	66	ND	IV	Exitus	6	Exitus	6	0.1435	0.3709
A23	Male	61	Epidermoid	IV	Yes	6	Exitus	6	0.1113	0.4894
A24	Male	70	ND	IV	Yes	11	Exitus	11	0.0001	0.3136
A25	Male	68	ND	ND	No	26	Alive	26	0.1137	1.1111
A26	Male	58	Epidermoid	IV	Exitus	7	Exitus	7	0.1495	1.5273
A27	Female	55	Epidermoid	IIIB	Yes	13	Exitus	13	0.0048	0.5396
A28	Male	75	Adenocarcinoma	IV	Yes	20	Exitus	20	0.2517	0.3082
A29	Male	47	Adenocarcinoma	IV	NA	9	Exitus	9	0.4335	0.3349
A30	Female	74	Adenocarcinoma	IV	Yes	12	Exitus	12	0.1049	0.27
A31	Male	74	Adenocarcinoma	IV	Yes	29	Alive	29	0.1001	0.1636
A32	Female	69	Epidermoid	IIIA	Exitus	9	Exitus	9	0.2498	0.1845
A33	Female	63	Adenocarcinoma	IIIB	No	26	Alive	26	0.0779	0.1372
A34	Male	60	Adenocarcinoma	IV	Yes	19	Exitus	19	0.0245	0.2944
A35	Male	69	Epidermoid	IV	Yes	18	Exitus	18	0.4019	0.3779
A36	Male	73	Adenocarcinoma	IV	No	25	Alive	25	0.1785	0.8598
A37	Female	68	Adenocarcinoma	IIIA	No	25	Alive	25	0.0797	0.3917
A38	Female	66	Adenocarcinoma	IIIB	Yes	19	Exitus	19	0.116	0.3406
A39	Male	75	Adenocarcinoma	IV	Exitus	15	Exitus	15	0.1593	0.1605
A40	Male	52	Epidermoid	IIIC	Yes	27	Alive	27	0.0724	0.417
A41	Male	70	Adenocarcinoma	IIIA	No	27	Alive	27	0.0007	0.7341
A42	Male	74	Adenocarcinoma	IV	Yes	20	Exitus	20	0.0002	0.1183
A43	Male	67	Adenocarcinoma	IIIA	No	25	Alive	25	0.0253	0.2583
A44	Female	75	ND	IV	Yes	26	Exitus	26	0.1598	0.9626
A45	Male	70	Adenocarcinoma	IV	No	27	Alive	27	0.0005	0.2406
A46	Male	73	Adenocarcinoma	IIIB	No	26	Alive	26	0.0645	0.4478
A47	Female	62	Epidermoid	IIIB	Yes	29	Exitus	29	0.0042	1.5955
A48	Male	72	Adenocarcinoma	IIIA	No	27	Alive	27	0.0025	0.2385
A49	Male	56	Epidermoid	IV	No	27	Alive	27	0.0011	0.4287
A50	Female	50	ND	IV	No	28	Alive	28	0.0049	0.1705
A51	Female	83	ND	IIIA	Yes	27	Alive	27	0.0123	0.2337

## Sheet: Supplementary Table S4
Supplementary Table S4. Bioinformatic selection of miR-124 potential target genes.
				In silico miRNA target prediction													RNA sequencing				1- Kaplan-Meier Plotter (Lung Gen Chip)				2- TCGA (PanCancer + Firehose Legacy)
Gene	Alternative Alias	EntrezID	RefseqID	miRWalk	Microt4	miRanda	mirbridge	miRDB	miRMap	miRNAMap	Pictar2	PITA	RNA22	RNAhybrid	Targetscan	SUM	ID-ensembl	LogFC H23_RvsS	Pvalue.Tgw	FDR.Tgw	1-FP_Risk group	1-LogRank FP	1-OS_Risk group	1-LogRank OS	2-DFS_Risk group	2-LogRank DFS	2-OS_Risk group	2-LogRank OS	Value
SPOCK1		6695	NM_004598	1	1	1	0	0	1	0	1	0	1	1	1	8	ENSG00000152377	4.65282	1.753e-168	7.79429e-165	HIGH	0.00000000028	HIGH	0.00000093	HIGH	0.0065	HIGH	0.0000047	6
KPNA4		3840	NM_002268	1	1	1	0	1	1	0	1	0	0	1	1	8	ENSG00000186432	0.672496	2.29334e-30	1.75806e-28	HIGH	0.000000035	HIGH	0.000000000074	HIGH	0.0039	HIGH	0.00088	6
CELF2		10659	NM_001025077	1	1	1	0	1	1	0	1	0	1	1	1	9	ENSG00000048740	2.99285	0.000468135	0.00204314	HIGH	0.00047	HIGH	0.0051	x	0.894	LOW	0.0099	4
P4HB		5034	NM_000918	1	1	1	0	1	1	0	1	0	1	1	1	9	ENSG00000185624	0.262037	0.00317393	0.0110445	HIGH	0.00074	HIGH	0.0000000000021	x	0.508	x	0.460	4
SEC62		7095	NM_003262	1	1	1	0	1	1	0	0	0	1	1	1	8	ENSG00000008952	0.301597	0.000598653	0.00253743	LOW	0.000053	LOW	< 1E-16	x	0.059	x	0.560	2
YWHAB		7529	NM_003404	1	1	1	0	1	1	0	1	0	0	1	1	8	ENSG00000166913	0.127663	0.000619397	0.00261662	LOW	0.0014	HIGH	0.00028	x	0.890	x	0.761	3
NUCKS1		64710	NM_022731	1	1	1	0	1	1	0	0	0	1	1	1	8	ENSG00000069275	0.513379	5.22678e-09	6.00506e-08	LOW	0.0289	HIGH	0.0021					3
STRBP		55342	NM_018387	0	1	1	0	1	1	0	1	0	1	1	1	8	ENSG00000165209	0.514553	2.51036e-12	4.52807e-11	LOW	0.0000009	LOW	0.00000000000087					2
FGD6		55785	NM_018351	1	1	1	0	1	1	0	0	0	1	1	1	8	ENSG00000180263	2.17881	1.98895e-70	9.56042e-68	LOW	0.0005	LOW	0.0000000000083					2
NADK2		133686	NM_001085411	1	1	1	0	1	1	0	0	0	1	1	1	8	ENSG00000152620	0.586482	1.49515e-14	3.37452e-13	x	0.113	LOW	0.0012					2
SETD8		387893	NM_020382	1	1	1	0	0	1	0	1	0	1	1	1	8	ENSG00000183955	0.992852	3.44036e-15	8.42793e-14	x	0.224	HIGH	0.000000000000018					3
TAB2		23118	NM_015093	0	1	1	0	1	1	0	1	0	1	1	1	8	ENSG00000055208	-0.083565	0.278248	0.462144									1
DGKG		1608	NM_001346	1	1	1	0	0	1	0	1	0	1	1	1	8	ENSG00000058866	-2.33333	1	1									1
CDK17	PCTK2	5128	NM_001170464	1	1	1	0	0	1	0	1	0	1	1	1	8	ENSG00000059758	0.160415	0.231249	0.401987									1
MEF2A		4205	NM_001171894	1	1	1	0	1	1	0	1	0	1	1	1	9	ENSG00000068305	0.0447502	0.778166	0.957955									1
RORA		6095	NM_134260	1	1	1	0	1	1	0	1	0	1	1	1	9	ENSG00000069667	-0.178075	0.881617	1									1
MGAT4A		11320	NM_012214	0	1	1	0	1	1	0	1	0	1	1	1	8	ENSG00000071073	-0.0230075	0.899784	1									1
CDC14A		8556	NM_003672	1	1	1	0	0	1	0	1	0	1	1	1	8	ENSG00000079335	0.116719	0.462007	0.673564									1
FMR1		2332	NM_002024	0	1	1	0	1	1	0	1	0	1	1	1	8	ENSG00000102081	-0.522264	4.00476e-07	3.40137e-06									1
LIN7A		8825	NM_004664	1	1	1	0	1	1	0	1	0	0	1	1	8	ENSG00000111052	-0.997685	0.250741	0.427326									1
TBC1D30		23329	NM_015279	1	1	1	0	0	1	0	1	0	1	1	1	8	ENSG00000111490	-1.27316	0.000105056	0.000537519									1
ONECUT2		9480	NM_004852	1	1	1	0	0	1	0	1	0	1	1	1	8	ENSG00000119547	0.0177122	1	1									1
FAM98A		25940	NM_015475	1	1	1	0	1	1	0	0	0	1	1	1	8	ENSG00000119812	0.0964778	0.315091	0.507507									1
KDM3B		51780	NM_016604	1	1	1	0	0	1	0	1	0	1	1	1	8	ENSG00000120733	-0.343706	0.0110133	0.0324452									1
ATXN1		6310	NM_000332	1	1	1	0	0	1	0	1	0	1	1	1	8	ENSG00000124788	0.326719	0.0497858	0.115668									1
STK35		140901	NM_080836	1	1	1	0	0	1	0	1	0	1	1	1	8	ENSG00000125834	-0.135344	0.247366	0.424734									1
TFAP2A		7020	NM_001032280	1	1	1	0	1	1	0	1	0	1	1	1	9	ENSG00000137203	-0.533761	1.04133e-07	9.69126e-07									1
CNOT6L		246175	NM_144571	1	1	1	0	1	1	0	0	0	1	1	1	8	ENSG00000138767	0.282803	0.0486405	0.113452									1
MTF2		22823	NM_007358	1	1	1	0	1	1	0	1	0	0	1	1	8	ENSG00000143033	0.167527	0.0678262	0.149031									1
PAM		5066	NM_000919	1	1	1	0	1	1	0	1	0	1	1	1	9	ENSG00000145730	-0.0633426	0.421257	0.63091									1
RNF145		153830	NM_001199383	0	1	1	0	1	1	0	1	0	1	1	1	8	ENSG00000145860	0.0144065	0.893346	1									1
CREB5		9586	NM_182898	1	1	1	0	0	1	0	1	0	1	1	1	8	ENSG00000146592	0.500333	0.0198671	0.0537229									1
LIN7C		55327	NM_018362	0	1	1	0	1	1	0	1	0	1	1	1	8	ENSG00000148943	0.121229	0.275119	0.458103									1
NCAM1		4684	NM_001242607	1	1	1	0	0	1	0	1	0	1	1	1	8	ENSG00000149294	0.823924	1	1									1
MMAA		166785	NM_172250	1	1	1	0	1	1	0	0	0	1	1	1	8	ENSG00000151611	0.079142	0.825282	0.998071									1
TMEM56		148534	NM_001199679	1	1	1	0	1	1	0	0	0	1	1	1	8	ENSG00000152078	-0.869066	3.43762e-06	2.4514e-05									1
SPPL3		121665	NM_139015	0	1	1	0	1	1	0	1	0	1	1	1	8	ENSG00000157837	-0.00860162	0.953678	1									1
RIC3		79608	NM_001206671	1	1	1	0	1	1	0	0	0	1	1	1	8	ENSG00000166405	0	1	1									1
LDLRAD4	C18orf1	753	NM_001003674	1	1	1	0	1	1	0	0	0	1	1	1	8	ENSG00000168675	-3.18274	0.500646	0.708869									1
SGCD		6444	NM_000337	1	1	1	0	1	1	0	1	0	0	1	1	8	ENSG00000170624	0	1	1									1
APLN		8862	NM_017413	1	1	1	0	1	1	0	0	0	1	1	1	8	ENSG00000171388	1.49962	0.0791447	0.169691									1
FOXG1		2290	NM_005249	1	1	1	0	1	1	0	1	0	0	1	1	8	ENSG00000176165	-3.183	0.500426	0.708869									1
SLITRK4		139065	NM_001184749	1	1	1	0	1	1	0	1	0	0	1	1	8	ENSG00000179542	-4.73302	9.57563e-57	2.83838e-54									1
C15orf41	CDIN1	84529	NM_032499	1	1	1	0	0	1	0	1	0	1	1	1	8	ENSG00000186073	0.260045	0.168135	0.31252									1
ZNF555		148254	NM_152791	1	1	1	0	1	1	0	1	0	1	1	1	9	ENSG00000186300	0.118382	0.527014	0.733866									1
OCLN		100506658	NM_002538	1	1	1	0	0	1	0	1	0	1	1	1	8	ENSG00000197822	0.176071	0.152624	0.288584									1
TXNRD1		7296	NM_001261445	1	1	1	0	0	1	0	1	0	1	1	1	8	ENSG00000198431	0.0192537	0.809672	0.985089									1
TMEM170B		100113407	NM_001100829	1	1	1	0	0	1	0	1	0	1	1	1	8	ENSG00000205269	-0.69077	3.38389e-05	0.000194954									1
TFAP2B		7021	NM_003221	1	1	1	0	1	1	0	1	0	0	1	1	8	#N/A	#N/A	#N/A	#N/A									3
RS1		6247	NM_000330	1	1	1	0	0	1	0	1	0	1	1	1	8	#N/A	#N/A	#N/A	#N/A									2
